# Supplementary material for: High-quality whole-genome sequence analysis of Lactobacillus paragasseri UBLG-36 reveals oxalate-degrading potential of the strain
Source: PLoS One. 2021 Nov 19;16(11):e0260116. doi: 10.1371/journal.pone.0260116 (PMC8604369; doi:10.1371/journal.pone.0260116)
Supplement: S1 Table — (XLSX) [file pone.0260116.s002.xlsx]

## Sheet: Sheet1
S1 Table. NCBI bioproject and biosample accession numbers of representative genomes
Bacteria	Bioproject	Biosample
Lactobacillus gasseri ATCC 33323	PRJNA84	SAMN02598542
Lactobacillus gasseri DSM 14869	PRJNA213723	SAMN07605139
Lactobacillus gasseri EJL	PRJNA63569	SAMN15049686
Lactobacillus gasseri MGYG-HGUT-02387	PRJEB33885	SAMEA5851891
Lactobacillus gasseri HL20	PRJNA712290	SAMN18236559
Lactobacillus gasseri HL70	PRJNA718155	SAMN18524018
Lactobacillus gasseri HL75	PRJNA712291	SAMN18236560
Lactobacillus paragasseri JCM5343	PRJDB6495	SAMD00113349
Lactobacillus paragasseri NCK1347	PRJNA546252	SAMN12739458
Lactobacillus paragasseri NCTC13720	PRJEB6403	SAMEA3881061
Lactobacillus paragasseri JV-V03	PRJNA543187	SAMN00001501
