# Supplementary material for: High-quality whole-genome sequence analysis of Lactobacillus paragasseri UBLG-36 reveals oxalate-degrading potential of the strain
Source: PLoS One. 2021 Nov 19;16(11):e0260116. doi: 10.1371/journal.pone.0260116 (PMC8604369; doi:10.1371/journal.pone.0260116)
Supplement: S2 Table — (XLSX) [file pone.0260116.s003.xlsx]

## Sheet: Sheet1
S2 Table. Average nucleotide identity values of L. paragasseri UBLG-36 with other L. gasseri and L. paragasseri strains
Genome	ANIba (%)	Aligned (%)	Aligned (bp)	Total (bp)
Lactobacillus gasseri HL70	99.78	90.34	1754282	1941907
Lactobacillus gasseri MGYG-HGUT-02387	99.63	90.89	1765057	1941907
Lactobacillus gasseri EJL	99.6	86.71	1683902	1941907
Lactobacillus paragasseri JV V03	98.19	85.9	1668027	1941907
Lactobacillus paragasseri NCTC13720	98.15	86.22	1674247	1941907
Lactobacillus paragasseri JCM 5343	98.14	86.77	1684970	1941907
Lactobacillus gasseri HL75	98	84.04	1631920	1941907
Lactobacillus paragasseri NCK1347	97.87	85.96	1669224	1941907
Lactobacillus gasseri DSM 14869	93.17	82.07	1593809	1941907
Lactobaciilus gasseri HL20	93.16	80.82	1569499	1941907
Lactobacillus gasseri ATCC 33323	92.92	83.34	1618315	1941907
aANIb refers to Avergae Nucleotide Identity Blast
