# Supplementary material for: High-quality whole-genome sequence analysis of Lactobacillus paragasseri UBLG-36 reveals oxalate-degrading potential of the strain
Source: PLoS One. 2021 Nov 19;16(11):e0260116. doi: 10.1371/journal.pone.0260116 (PMC8604369; doi:10.1371/journal.pone.0260116)
Supplement: S4 Table — (XLSX) [file pone.0260116.s005.xlsx]

## Sheet: Sheet1
S4 Table. Bacteriocin producing secondary metabolite gene clusters
Cluster	Type	Location	Start	Stop	Similarity to known cluster	Similarity	MIBiG accession
1	Bacteriocin	H5J37_1 (JACOAE020000001.1)	299469	311477	Gassericin-T	0.77	BGC0000619
2	Bacteriocin	H5J37_1 (JACOAE020000001.1)	932819	941941	Gassericin-S	1	BGC0001601
3	Bacteriocin	H5J37_1 (JACOAE020000001.1)	1858759	1869034	Acidocin-B	0.57	BGC0001222
