# Supplementary material for: High-quality whole-genome sequence analysis of Lactobacillus paragasseri UBLG-36 reveals oxalate-degrading potential of the strain
Source: PLoS One. 2021 Nov 19;16(11):e0260116. doi: 10.1371/journal.pone.0260116 (PMC8604369; doi:10.1371/journal.pone.0260116)
Supplement: S5 Table — (XLSX) [file pone.0260116.s006.xlsx]

## Sheet: Sheet1
S5 Table. Complete prophage regions of the UBLG-36 genome
CDS position (bp)	Phage name	NCBI GenInfo Identifier
204490-206301	Cellulophaga phage phi14:2	gi526178685
206467-206527	attL
206745-206849	Type I toxin-antitoxin system Fst family toxin
207118-207813	DUF3800 domain-containing protein
207986-208888	Lactobacillus phage KC5a	gi90592635
208881-209300	Lactobacillus phage KC5a	gi90592634
209297-209575	Lactobacillus phage KC5a	gi90592633
209586-209918	Lactobacillus phage KC5a	gi90592636
209956-210156	Lactobacillus phage KC5a	gi90592632
210156-210656	Lactobacillus phage KC5a	gi90592631
210694-212499	Lactobacillus phage KC5a	gi90592630
212510-213070	Lactobacillus phage KC5a	gi90592629
213060-214211	Lactobacillus phage KC5a	gi90592628
214208-214624	Lactobacillus phage KC5a	gi90592627
214581-214943	Lactobacillus phage KC5a	gi90592626
214922-215968	Lactobacillus phage KC5a	gi90592625
215965-216645	Lactobacillus phage KC5a	gi90592624
216647-219808	Lactobacillus phage KC5a	gi90592623
220045-220464	Lactobacillus phage KC5a	gi90592622
220476-220946	Lactobacillus phage KC5a	gi90592621
220958-222313	Lactobacillus phage KC5a	gi90592620
222313-222531	Lactobacillus phage KC5a	gi90592619
222515-222922	Lactobacillus phage KC5a	gi90592618
222919-223353	Lactobacillus phage KC5a	gi90592617
223350-223712	Lactobacillus phage KC5a	gi90592616
223709-224098	Lactobacillus phage KC5a	gi90592615
224107-225147	Lactobacillus phage KC5a	gi90592614
225152-225706	Lactobacillus phage KC5a	gi90592613
225822-226976	Lactobacillus phage KC5a	gi90592612
226966-228378	Lactobacillus phage KC5a	gi90592611
228369-229598	Lactobacillus phage KC5a	gi90592610
229601-230104	Lactobacillus phage KC5a	gi90592609
230166-230822	Lactobacillus phage KC5a	gi90592608
231005-231622	Lactobacillus phage KC5a	gi90592606
231730-231811	tRNA
232063-232348	Lactobacillus phage KC5a	gi90592604
232404-232476	tRNA
232475-232759	Lactobacillus phage KC5a	gi90592603
233213-233743	Lactobacillus phage KC5a	gi90592602
233765-233932	Lactobacillus phage KC5a	gi90592601
233919-234137	Lactobacillus phage KC5a	gi90592600
234134-234388	Lactobacillus phage KC5a	gi90592599
234634-234894	Lactobacillus phage KC5a	gi90592598
234895-235356	Lactobacillus phage KC5a	gi90592597
235360-235662		hypothetical protein (PP_00241)
235876-236085	Lactobacillus phage phi jlb1	gi971848918
236078-236341		hypothetical protein (PP_00242)
236345-236554	Lactobacillus phage KC5a	gi90592593
236564-236749	Lactobacillus phage KC5a	gi90592592
236763-237548	Lactobacillus phage KC5a	gi90592591
237556-237795	Lactobacillus phage KC5a	gi90592589
237799-238134	Lactobacillus phage KC5a	gi90592588
238140-239078	Lactobacillus phage KC5a	gi90592587
239093-239917	Lactobacillus phage KC5a	gi90592586
239923-240201	Lactobacillus phage KC5a	gi90592585
240201-240527	Lactobacillus phage KC5a	gi90592584
240573-240725	Lactobacillus phage KC5a	gi90592583
240859-241068	Transcriptional regulator
241062-241364	Lactobacillus phage KC5a	gi90592582
241367-241696	Lactobacillus phage KC5a	gi90592581
241727-241954	Lactobacillus phage KC5a	gi90592580
242108-242446	Lactobacillus phage KC5a	gi90592579
242446-242904	Lactobacillus phage KC5a	gi90592578
242965-243591	Lactobacillus phage KC5a	gi90592577
243664-243801		hypothetical protein (PP_00261)
243803-244906	Lactobacillus phage KC5a	gi90592576
244972-245032	attR
