# Supplementary material for: High-quality whole-genome sequence analysis of Lactobacillus paragasseri UBLG-36 reveals oxalate-degrading potential of the strain
Source: PLoS One. 2021 Nov 19;16(11):e0260116. doi: 10.1371/journal.pone.0260116 (PMC8604369; doi:10.1371/journal.pone.0260116)
Supplement: S6 Table — (XLSX) [file pone.0260116.s007.xlsx]

## Sheet: Sheet1
S6 Table. CRISPR locus of Lactobacillus paragasseri UBLG-36
Attribute	Values
Start	1633012
End	1633773
Direct repeats (DR) Sequence	GTTTTAGATGGTTGTTAGATCAATAAGGCTTAGATC
Direct repeats (DR) length (bp)	36
Spacer length (bp)	30
